# Supplementary material for: Reproductive Strategies and Population Genetic Structure in Two Dryland River Floodplain Plants, Marsilea drummondii and Eleocharis acuta
Source: Genes (Basel). 2022 Aug 23;13(9):1506. doi: 10.3390/genes13091506 (PMC9498545; doi:10.3390/genes13091506)
Supplement: Supplementary file 1 [file genes-13-01506-s001.zip]

Archive with 1 entries (1 files):
- genes-1842001- updated supplementary.pdf
